# Supplementary material for: Binding of Different Cyclosporin Variants to Micelles Evidenced by NMR and MD Simulations
Source: Membranes (Basel). 2023 Feb 5;13(2):196. doi: 10.3390/membranes13020196 (PMC9965255; doi:10.3390/membranes13020196)
Supplement: Supplementary file 1 [file membranes-13-00196-s001.zip]

Archive with 1 entries (1 files):
- membranes-2100388-supplementary.pdf
